# Supplementary material for: RNA Interference-Mediated Suppression of Ecdysone Signaling Inhibits Choriogenesis in Two Coleoptera Species
Source: Int J Mol Sci. 2024 Apr 22;25(8):4555. doi: 10.3390/ijms25084555 (PMC11050585; doi:10.3390/ijms25084555)
Supplement: Supplementary file 1 [file ijms-25-04555-s001.zip]

Archive with 1 entries (1 files):
- ijms-2938131-supplementary.pdf
